# Supplementary material for: Variation in blubber cortisol levels in a recovering humpback whale population inhabiting a rapidly changing environment
Source: Sci Rep. 2022 Nov 24;12:20250. doi: 10.1038/s41598-022-24704-6 (PMC9686265; doi:10.1038/s41598-022-24704-6)
Supplement: Supplementary file 1 — Supplementary Information. [file 41598_2022_24704_MOESM1_ESM.xlsx]

## Sheet: CortClean2
Sample ID	Sample Date	Year	# IATTO Voyages	Ordinal Day	Month	Sex	Preg	Life History Class	Mean Cortisol (ng/g)
Mn19_011C_P	2019-01-11	2019	360	11	January	F	Yes	Pregnant	0.401207
Mn19_011E_P	2019-01-11	2019	360	11	January	F	No	Resting	0.326776
Mn19_013B_L	2019-01-13	2019	360	13	January	F	No	Resting	0.661957
Mn19_014A_P	2019-01-14	2019	360	14	January	F	Yes	Lactating and Pregnant	0.426458
Mn19_015A_P	2019-01-15	2019	360	15	January	F	Yes	Pregnant	0.480677
Mn19_015E_P	2019-01-15	2019	360	15	January	F	Yes	Pregnant	0.702937
Mn19_015G_P	2019-01-15	2019	360	15	January	F	No	Resting	0.402784
Mn19_017A_P	2019-01-17	2019	360	17	January	F	No	Resting	0.616083
Mn19_017D_P	2019-01-17	2019	360	17	January	F	No	Lactating	0.566756
Mn19_017J_P	2019-01-17	2019	360	17	January	F	No	Lactating	0.183644
Mn19_023D_P	2019-01-23	2019	360	23	January	F	Yes	Pregnant	0.849166
Mn19_023F_P	2019-01-23	2019	360	23	January	F	Yes	Pregnant	0.350432
Mn19_025B_L	2019-01-25	2019	360	25	January	F	Yes	Pregnant	0.576281
Mn19_026B_P	2019-01-26	2019	360	26	January	F	No	Resting	1.11633
Mn19_026C_P	2019-01-26	2019	360	26	January	F	No	Resting	0.368865
Mn19_028B_P	2019-01-28	2019	360	28	January	F	No	Resting	0.60613
Mn19_028C_P	2019-01-28	2019	360	28	January	F	Yes	Lactating and Pregnant	0.586606
Mn19_028D_P	2019-01-28	2019	360	28	January	F	No	Resting	0.508865
Mn19_028E_P	2019-01-28	2019	360	28	January	F	Yes	Lactating and Pregnant	1.10493
Mn19_029A_P	2019-01-29	2019	360	29	January	F	No	Lactating	0.369874
Mn19_030J_L	2019-01-30	2019	360	30	January	F	No	Resting	0.287848
Mn19_030L_L	2019-01-30	2019	360	30	January	F	Yes	Pregnant	0.598039
Mn19_031A_L	2019-01-31	2019	360	31	January	F	Yes	Pregnant	0.505835
Mn19_031B_L	2019-01-31	2019	360	31	January	F	No	Resting	0.338263
Mn19_031C_P	2019-01-31	2019	360	31	January	F	Yes	Pregnant	0.326304
Mn19_031F_P	2019-01-31	2019	360	31	January	F	Yes	Pregnant	0.466368
Mn19_032A_P	2019-02-01	2019	360	32	February	F	Yes	Lactating and Pregnant	0.313443
Mn19_033A_P	2019-02-02	2019	360	33	February	F	Yes	Pregnant	0.344461
Mn19_034A_L	2019-02-03	2019	360	34	February	F	Yes	Pregnant	0.458757
Mn19_034B_L	2019-02-03	2019	360	34	February	F	Yes	Pregnant	0.298386
Mn19_034C_L	2019-02-03	2019	360	34	February	F	Yes	Pregnant	0.45158
Mn19_036A_L	2019-02-05	2019	360	36	February	F	Yes	Pregnant	0.687692
Mn19_036A_P	2019-02-05	2019	360	36	February	F	No	Lactating	0.660145
Mn19_036D_L	2019-02-05	2019	360	36	February	F	No	Resting	0.259165
Mn19_036E_L	2019-02-05	2019	360	36	February	F	Yes	Pregnant	0.413097
Mn19_038B_P	2019-02-07	2019	360	38	February	F	No	Resting	0.523482
Mn19_042B_P	2019-02-11	2019	360	42	February	F	Yes	Pregnant	0.331537
Mn19_043A_P	2019-02-12	2019	360	43	February	F	Yes	Pregnant	0.427357
Mn19_045B_P	2019-02-14	2019	360	45	February	F	Yes	Lactating and Pregnant	0.563237
Mn19_048A_P	2019-02-17	2019	360	48	February	F	No	Lactating	1.14532
Mn19_049A_P	2019-02-18	2019	360	49	February	F	No	Lactating	0.376314
Mn19_059B_L	2019-02-28	2019	360	59	February	F	No	Resting	0.475149
Mn19_062A_P	2019-03-03	2019	360	62	March	F	Yes	Pregnant	0.186143
Mn19_062C_P	2019-03-03	2019	360	62	March	F	No	Resting	0.463339
Mn19_062D_L	2019-03-03	2019	360	62	March	F	Yes	Pregnant	0.629631
Mn19_063C_L	2019-03-04	2019	360	63	March	F	No	Lactating	0.313637
Mn19_064C_P	2019-03-05	2019	360	64	March	F	No	Lactating	0.341338
Mn19_064E_P	2019-03-05	2019	360	64	March	F	No	Lactating	0.388066
Mn19_065A_L	2019-03-06	2019	360	65	March	F	No	Resting	0.303519
Mn19_065B_L	2019-03-06	2019	360	65	March	F	No	Resting	0.462722
Mn19_065E_V	2019-03-06	2019	360	65	March	F	No	Resting	0.34458
Mn19_067A_P	2019-03-08	2019	360	67	March	F	No	Resting	0.249378
Mn19_069A_P	2019-03-10	2019	360	69	March	F	No	Resting	0.325036
Mn19_070E_L	2019-03-11	2019	360	70	March	F	Yes	Pregnant	0.27942
Mn19_083B_R	2019-03-24	2019	360	83	March	F	Yes	Pregnant	0.175298
Mn19_085D_R	2019-03-26	2019	360	85	March	F	No	Resting	0.228159
Mn20_005D_L	2020-01-05	2020	408	5	January	F	No	Lactating	0.321255
Mn20_006D_L	2020-01-06	2020	408	6	January	F	No	Resting	0.674076
Mn20_011A_P	2020-01-08	2020	408	8	January	F	No	Resting	0.509317
Mn20_012B_P	2020-01-11	2020	408	11	January	F	No	Resting	0.590321
Mn20_012D_P	2020-01-12	2020	408	12	January	F	Yes	Lactating and Pregnant	0.721425
Mn20_013D_L	2020-01-13	2020	408	13	January	F	Yes	Pregnant	0.589183
Mn20_015A_P	2020-01-15	2020	408	15	January	F	No	Resting	0.607524
Mn20_016A_L	2020-01-16	2020	408	16	January	F	Yes	Pregnant	0.766611
Mn20_017C_P	2020-01-17	2020	408	17	January	F	No	Resting	0.439378
Mn20_018C_L	2020-01-18	2020	408	18	January	F	Yes	Pregnant	0.383244
Mn20_023C_P	2020-01-23	2020	408	23	January	F	No	Resting	0.239028
Mn20_024B_P	2020-01-24	2020	408	24	January	F	No	Resting	0.297949
Mn20_026A_P	2020-01-26	2020	408	26	January	F	No	Resting	0.483441
Mn20_026B_P	2020-01-26	2020	408	26	January	F	No	Resting	0.41509
Mn20_029B_L	2020-01-29	2020	408	29	January	F	No	Resting	0.677987
Mn20_029B_P	2020-01-29	2020	408	29	January	F	No	Resting	0.477932
Mn20_029C_L	2020-01-29	2020	408	29	January	F	No	Resting	0.544769
Mn20_029F_P	2020-01-29	2020	408	29	January	F	Yes	Pregnant	0.23837
Mn20_029H_P	2020-01-29	2020	408	29	January	F	No	Resting	0.507235
Mn20_030A_P	2020-01-30	2020	408	30	January	F	No	Resting	0.527873
Mn20_030D_L	2020-01-30	2020	408	30	January	F	Yes	Pregnant	0.633612
Mn20_030F_L	2020-01-30	2020	408	30	January	F	Yes	Pregnant	0.97018
Mn20_030G_L	2020-01-30	2020	408	30	January	F	Yes	Pregnant	0.290842
Mn20_035A_L	2020-02-04	2020	408	35	February	F	No	Lactating	0.514366
Mn20_035A_P	2020-02-04	2020	408	35	February	F	No	Resting	0.508176
Mn20_035D_L	2020-02-04	2020	408	35	February	F	Yes	Pregnant	0.808453
Mn20_035G_L	2020-02-04	2020	408	35	February	F	No	Resting	0.503599
Mn20_036B_P	2020-02-05	2020	408	36	February	F	Yes	Pregnant	0.338192
Mn20_038B_P	2020-02-07	2020	408	38	February	F	No	Resting	0.340384
Mn20_038C_P	2020-02-07	2020	408	38	February	F	Yes	Pregnant	0.40618
Mn20_038E_P	2020-02-07	2020	408	38	February	F	Yes	Lactating and Pregnant	0.387158
Mn20_040A_P	2020-02-09	2020	408	40	February	F	No	Resting	0.836683
Mn20_044A_H	2020-02-13	2020	408	44	February	F	Yes	Lactating and Pregnant	0.432677
Mn20_045I_H	2020-02-14	2020	408	45	February	F	Yes	Pregnant	0.380527
Mn20_045K_H	2020-02-14	2020	408	45	February	F	No	Resting	0.299797
Mn20_046G_H	2020-02-15	2020	408	46	February	F	No	Resting	0.215898
Mn20_047D_H	2020-02-16	2020	408	47	February	F	No	Resting	0.236848
Mn20_048A_P	2020-02-17	2020	408	48	February	F	No	Resting	0.404133
Mn20_050C_H	2020-02-19	2020	408	50	February	F	No	Resting	0.813215
Mn20_051A_P	2020-02-20	2020	408	51	February	F	Yes	Lactating and Pregnant	0.38046
Mn20_051D_H	2020-02-20	2020	408	51	February	F	Yes	Pregnant	0.458009
Mn20_052F_H	2020-02-21	2020	408	52	February	F	No	Resting	0.535738
Mn20_053G_H	2020-02-22	2020	408	53	February	F	Yes	Pregnant	0.867985
Mn20_053K_H	2020-02-22	2020	408	53	February	F	Yes	Lactating and Pregnant	0.603166
Mn20_053L_H	2020-02-22	2020	408	53	February	F	Yes	Pregnant	0.6166
Mn20_053N_H	2020-02-22	2020	408	53	February	F	Yes	Pregnant	0.521422
Mn20_053P_H	2020-02-22	2020	408	53	February	F	No	Resting	0.313715
Mn20_053W_H	2020-02-22	2020	408	53	February	F	Yes	Pregnant	0.132311
Mn20_054C_H	2020-02-23	2020	408	54	February	F	No	Resting	0.339425
Mn20_055A_P	2020-02-24	2020	408	55	February	F	No	Resting	0.335978
Mn20_056B_P	2020-02-25	2020	408	56	February	F	Yes	Pregnant	0.591725
Mn20_056E_P	2020-02-25	2020	408	56	February	F	Yes	Pregnant	0.570574
Mn20_056F_P	2020-02-25	2020	408	56	February	F	No	Resting	0.287291
Mn20_056H_P	2020-02-25	2020	408	56	February	F	No	Resting	0.306346
Mn20_059E_P	2020-02-28	2020	408	59	February	F	No	Resting	0.275835
Mn20_059F_P	2020-02-28	2020	408	59	February	F	No	Resting	0.281352
Mn20_059G_P	2020-02-28	2020	408	59	February	F	Yes	Pregnant	0.263178
Mn20_062B_P	2020-03-02	2020	408	62	March	F	Yes	Pregnant	0.259472
Mn20_062C_P	2020-03-02	2020	408	62	March	F	Yes	Lactating and Pregnant	0.210109
Mn20_062D_P	2020-03-02	2020	408	62	March	F	No	Resting	0.441526
Mn20_062E_P	2020-03-02	2020	408	62	March	F	Yes	Pregnant	0.337084
Mn20_063E_P	2020-03-03	2020	408	63	March	F	No	Resting	0.400249
Mn20_063H_P	2020-03-03	2020	408	63	March	F	No	Lactating	0.276617
Mn20_068F_P	2020-03-08	2020	408	68	March	F	No	Lactating	0.293362
Mn20_069A_A	2020-03-09	2020	408	69	March	F	No	Resting	0.623245
Mn20_074B_A	2020-03-14	2020	408	74	March	F	No	Resting	0.314951
Mn21_001A_P	2021-01-01	2021	2	1	January	F	Yes	Pregnant	0.284163
Mn21_010B_P	2021-01-10	2021	2	10	January	F	No	Resting	0.454666
Mn21_035D_P	2021-02-04	2021	2	35	February	F	Yes	Lactating and Pregnant	0.237962
Mn21_036E_P	2021-02-05	2021	2	36	February	F	No	Resting	0.214008
Mn19_011B_P	2019-01-11	2019	360	11	January	M	Male	Male	0.441928
Mn19_011C_L	2019-01-11	2019	360	11	January	M	Male	Male	0.446961
Mn19_015B_P	2019-01-15	2019	360	15	January	M	Male	Male	0.170438
Mn19_015C_P	2019-01-15	2019	360	15	January	M	Male	Male	0.320716
Mn19_016B_P	2019-01-16	2019	360	16	January	M	Male	Male	0.341989
Mn19_017B_P	2019-01-17	2019	360	17	January	M	Male	Male	0.32028
Mn19_017G_P	2019-01-17	2019	360	17	January	M	Male	Male	0.505965
Mn19_020A_P	2019-01-20	2019	360	20	January	M	Male	Male	1.38896
Mn19_020C_P	2019-01-20	2019	360	20	January	M	Male	Male	1.44533
Mn19_023B_P	2019-01-23	2019	360	23	January	M	Male	Male	0.418362
Mn19_030B_L	2019-01-30	2019	360	30	January	M	Male	Male	0.339763
Mn19_030F_L	2019-01-30	2019	360	30	January	M	Male	Male	0.475464
Mn19_031D_P	2019-01-31	2019	360	31	January	M	Male	Male	0.337673
Mn19_033B_P	2019-02-01	2019	360	33	February	M	Male	Male	0.340814
Mn19_036C_L	2019-02-04	2019	360	36	February	M	Male	Male	0.222797
Mn19_042D_P	2019-02-11	2019	360	42	February	M	Male	Male	0.541129
Mn19_043B_P	2019-02-12	2019	360	43	February	M	Male	Male	0.402727
Mn19_048B_P	2019-02-17	2019	360	48	February	M	Male	Male	0.344436
Mn19_050A_P	2019-02-19	2019	360	50	February	M	Male	Male	0.352536
Mn19_059A_L	2019-02-28	2019	360	59	February	M	Male	Male	0.662502
Mn19_059C_L	2019-02-28	2019	360	59	February	M	Male	Male	0.700109
Mn19_060A_L	2019-03-01	2019	360	60	March	M	Male	Male	0.587981
Mn19_062B_L	2019-03-03	2019	360	62	March	M	Male	Male	0.426734
Mn19_062B_P	2019-03-03	2019	360	62	March	M	Male	Male	0.27112
Mn19_062F_L	2019-03-03	2019	360	62	March	M	Male	Male	0.300688
Mn19_062G_L	2019-03-03	2019	360	62	March	M	Male	Male	0.681921
Mn19_063A_L	2019-03-04	2019	360	63	March	M	Male	Male	0.735675
Mn19_063D_L	2019-03-04	2019	360	63	March	M	Male	Male	0.669881
Mn19_064A_L-2	2019-03-05	2019	360	64	March	M	Male	Male	0.447596
Mn19_064B_L	2019-03-05	2019	360	64	March	M	Male	Male	0.310012
Mn19_064D_P	2019-03-05	2019	360	64	March	M	Male	Male	0.539127
Mn19_065D_V	2019-03-06	2019	360	65	March	M	Male	Male	0.767832
Mn19_066C_L	2019-03-07	2019	360	66	March	M	Male	Male	0.413811
Mn19_070A_L	2019-03-11	2019	360	70	March	M	Male	Male	0.685259
Mn19_076B_R	2019-03-17	2019	360	76	March	M	Male	Male	0.433467
Mn19_076C_R	2019-03-17	2019	360	76	March	M	Male	Male	0.409497
Mn19_076D_R	2019-03-17	2019	360	76	March	M	Male	Male	0.696503
Mn19_077A_R	2019-03-18	2019	360	77	March	M	Male	Male	1.62373
Mn19_083C_R	2019-03-24	2019	360	83	March	M	Male	Male	0.67408
Mn19_084B_R	2019-03-25	2019	360	84	March	M	Male	Male	2.76837
Mn20_021F_P	2020-01-21	2020	408	21	January	M	Male	Male	0.569814
Mn20_025A_P	2020-01-25	2020	408	25	January	M	Male	Male	0.684239
Mn20_029F_L	2020-01-29	2020	408	29	January	M	Male	Male	0.47407
Mn20_030E_L	2020-01-30	2020	408	30	January	M	Male	Male	0.588252
Mn20_031A_P	2020-01-31	2020	408	31	January	M	Male	Male	0.34993
Mn20_035D_P	2020-02-04	2020	408	35	February	M	Male	Male	0.492502
Mn20_040F_P	2020-02-09	2020	408	40	February	M	Male	Male	0.464805
Mn20_045F_H	2020-02-14	2020	408	45	February	M	Male	Male	0.769631
Mn20_045G_H	2020-02-14	2020	408	45	February	M	Male	Male	0.550062
Mn20_046B_H	2020-02-15	2020	408	46	February	M	Male	Male	0.537938
Mn20_046L_H	2020-02-15	2020	408	46	February	M	Male	Male	1.00629
Mn20_046N_H	2020-02-15	2020	408	46	February	M	Male	Male	0.597021
Mn20_047J_H	2020-02-16	2020	408	47	February	M	Male	Male	1.12143
Mn20_047P_H	2020-02-16	2020	408	47	February	M	Male	Male	1.07235
Mn20_049G_P	2020-02-18	2020	408	49	February	M	Male	Male	0.614129
Mn20_053E_H	2020-02-22	2020	408	53	February	M	Male	Male	0.668114
Mn20_053S_H	2020-02-22	2020	408	53	February	M	Male	Male	0.324332
Mn20_056I_P	2020-02-25	2020	408	56	February	M	Male	Male	0.240049
Mn20_062F_P	2020-03-02	2020	408	62	March	M	Male	Male	0.296802
Mn20_072A_A	2020-03-12	2020	408	72	March	M	Male	Male	0.299585
Mn20_073C_A	2020-03-13	2020	408	73	March	M	Male	Male	0.766084
Mn20_078A_P	2020-03-18	2020	408	78	March	M	Male	Male	0.414863
Mn21_010C_P	2021-01-10	2021	2	10	January	M	Male	Male	0.488457
Mn21_019A_P	2021-01-19	2021	2	19	January	M	Male	Male	0.448809
Mn21_019B_P	2021-01-19	2021	2	19	January	M	Male	Male	0.635922
Mn21_019E_P	2021-01-19	2021	2	19	January	M	Male	Male	0.171025
Mn21_035B_P	2021-02-04	2021	2	35	February	M	Male	Male	0.210004
Mn21_035C_P	2021-02-04	2021	2	35	February	M	Male	Male	0.300702
Mn21_036A_P	2021-02-05	2021	2	36	February	M	Male	Male	0.35327
Mn21_036B_P	2021-02-05	2021	2	36	February	M	Male	Male	0.41989
Mn21_053A_P	2021-02-22	2021	2	53	February	M	Male	Male	0.252353
Mn21_084A_P	2021-03-25	2021	2	84	March	M	Male	Male	0.294732
Mn19_017I_P	2019-01-17	2019	360	17	January	F	No	Lactating	0.0851171
Mn19_020F_P	2019-01-20	2019	360	20	January	F	Yes	Lactating and Pregnant	0.11091
Mn19_043D_P	2019-02-12	2019	360	43	February	F	Yes	Pregnant	0.071736
Mn19_050B_P	2019-02-19	2019	360	50	February	F	No	Resting	0.0923736
Mn19_065A_V	2019-03-06	2019	360	65	March	F	No	Resting	0.122909
Mn19_070C_L	2019-03-11	2019	360	70	March	F	No	Lactating	0.310595
Mn19_083E_R	2019-03-24	2019	360	83	March	F	No	Lactating	0.0707162
Mn20_003E_P	2020-01-03	2020	408	3	January	F	No	Resting	0.232062
Mn20_003G_P	2020-01-03	2020	408	3	January	F	No	Resting	0.292197
Mn20_005A_L	2020-01-05	2020	408	5	January	F	No	Lactating	0.120871
Mn20_008B_L	2020-01-06	2020	408	6	January	F	Yes	Pregnant	0.202577
Mn20_008C_L	2020-01-08	2020	408	8	January	F	Yes	Pregnant	0.336268
Mn20_019C_L	2020-01-19	2020	408	19	January	F	No	Resting	0.248759
Mn20_068H_P	2020-03-08	2020	408	68	March	F	No	Resting	0.155951
Mn20_068I_P	2020-03-08	2020	408	68	March	F	No	Resting	0.0855887
Mn20_072C_A	2020-03-12	2020	408	72	March	F	No	Resting	0.118794
Mn20_074A_A	2020-03-14	2020	408	74	March	F	No	Resting	0.110716
Mn20_076C_P	2020-03-16	2020	408	76	March	F	No	Resting	0.141803
Mn20_078B_P	2020-03-18	2020	408	78	March	F	No	Resting	0.114335
Mn21_010A_P	2021-01-10	2021	2	10	January	F	No	Lactating	0.335573
Mn21_036D_P	2021-02-05	2021	2	36	February	F	No	Resting	0.361055
Mn19_039A_P	2019-02-07	2019	360	39	February	M	Male	Male	0.0538227
Mn20_021E_P	2020-01-21	2020	408	21	January	M	Male	Male	0.2416
Mn20_023D_P	2020-01-23	2020	408	23	January	M	Male	Male	0.127432
Mn20_023G_P	2020-01-23	2020	408	23	January	M	Male	Male	0.183368
Mn20_029G_P	2020-01-29	2020	408	29	January	M	Male	Male	0.1857
Mn20_038J_P	2020-02-07	2020	408	38	February	M	Male	Male	0.24937
Mn20_056G_P	2020-02-25	2020	408	56	February	M	Male	Male	0.1089
Mn20_059D_P	2020-02-28	2020	408	59	February	M	Male	Male	0.0858534
Mn20_063B_P	2020-03-03	2020	408	63	March	M	Male	Male	0.113303
Mn20_063I_P	2020-03-03	2020	408	63	March	M	Male	Male	0.123192
Mn20_068C_P	2020-03-08	2020	408	68	March	M	Male	Male	0.214977
Mn20_068G_P	2020-03-08	2020	408	68	March	M	Male	Male	0.0790112
Mn20_076A_P	2020-03-16	2020	408	76	March	M	Male	Male	0.220883
Mn19_013A_P	2019-01-13	2019	360	13	January	F	No	Resting	0.134569
Mn19_013D_P	2019-01-13	2019	360	13	January	F	Yes	Lactating and Pregnant	0.734573
Mn19_015H_P	2019-01-15	2019	360	15	January	F	No	Resting	0.0851662
Mn19_017F_P	2019-01-17	2019	360	17	January	F	Yes	Pregnant	0.49982
Mn19_017H_P	2019-01-17	2019	360	17	January	F	Yes	Pregnant	0.148158
Mn19_017K_P	2019-01-17	2019	360	17	January	F	No	Lactating	0.174822
Mn19_018B_P	2019-01-18	2019	360	18	January	F	No	Resting	0.205203
Mn19_018E_P	2019-01-18	2019	360	18	January	F	Yes	Lactating and Pregnant	0.634442
Mn19_020D_P	2019-01-20	2019	360	20	January	F	No	Resting	0.133864
Mn19_020G_P	2019-01-20	2019	360	20	January	F	Yes	Pregnant	1.10712
Mn19_029B_P	2019-01-29	2019	360	29	January	F	Yes	Pregnant	0.337144
Mn19_036B_L	2019-02-05	2019	360	36	February	F	Yes	Pregnant	0.352274
Mn19_056A_L	2019-02-25	2019	360	56	February	F	Yes	Pregnant	0.218494
Mn19_061A_P	2019-03-02	2019	360	61	March	F	No	Lactating	0.287511
Mn19_064F_P	2019-03-05	2019	360	64	March	F	No	Resting	0.0840055
Mn19_065C_V	2019-03-06	2019	360	65	March	F	No	Resting	0.362455
Mn19_066A_V	2019-03-07	2019	360	66	March	F	No	Resting	0.106516
Mn19_066B_L	2019-03-07	2019	360	66	March	F	Yes	Pregnant	0.322935
Mn19_068A_L	2019-03-09	2019	360	68	March	F	No	Resting	0.134903
Mn19_083D_R	2019-03-24	2019	360	83	March	F	Yes	Pregnant	0.118463
Mn19_085C_R	2019-03-26	2019	360	85	March	F	No	Lactating	0.478592
Mn20_019B_L	2020-01-19	2020	408	19	January	F	Yes	Pregnant	0.49467
Mn20_045A_H	2020-02-14	2020	408	45	February	F	Yes	Pregnant	0.301074
Mn20_050D_H	2020-02-19	2020	408	50	February	F	Yes	Pregnant	0.335969
Mn20_062A_P	2020-03-02	2020	408	62	March	F	No	Resting	0.181619
Mn20_063D_P	2020-03-03	2020	408	63	March	F	No	Resting	0.163878
Mn20_063G_P	2020-03-03	2020	408	63	March	F	No	Resting	0.147134
Mn20_064C_P	2020-03-04	2020	408	64	March	F	No	Resting	0.207982
Mn20_064E_P	2020-03-04	2020	408	64	March	F	No	Lactating	0.223598
Mn20_068E_P	2020-03-08	2020	408	68	March	F	No	Resting	0.111727
Mn20_078D_P	2020-03-18	2020	408	78	March	F	No	Lactating	0.240924
Mn21_019C_P	2021-01-19	2021	2	19	January	F	Yes	Pregnant	0.169998
Mn21_024B_P	2021-01-24	2021	2	24	January	F	No	Resting	0.113841
Mn21_035A_P	2021-02-04	2021	2	35	February	F	No	Lactating	0.161849
Mn21_035E_P	2021-02-04	2021	2	35	February	F	No	Resting	0.15046
Mn21_083A_P	2021-03-24	2021	2	83	March	F	No	Lactating	0.232384
Mn19_006A_L	2019-01-06	2019	360	6	January	M	Male	Male	0.119223
Mn19_016D_P	2019-01-16	2019	360	16	January	M	Male	Male	0.40726
Mn19_018H_P	2019-01-18	2019	360	18	January	M	Male	Male	0.894888
Mn19_023C_P	2019-01-23	2019	360	23	January	M	Male	Male	0.0786303
Mn19_030A_L	2019-01-30	2019	360	30	January	M	Male	Male	0.140213
Mn19_031A_P	2019-01-31	2019	360	31	January	M	Male	Male	0.107833
Mn19_031C_L	2019-01-31	2019	360	31	January	M	Male	Male	0.343239
Mn19_042A_P	2019-02-11	2019	360	42	February	M	Male	Male	0.229969
Mn19_043C_P	2019-02-12	2019	360	43	February	M	Male	Male	0.0915669
Mn20_003F_P	2020-01-03	2020	408	4	January	M	Male	Male	0.139357
Mn20_003J_P	2020-01-03	2020	408	4	January	M	Male	Male	0.138275
Mn20_008E_L	2020-01-08	2020	408	9	January	M	Male	Male	0.271145
Mn20_012A_P	2020-01-11	2020	408	12	January	M	Male	Male	0.280503
Mn20_012F_P	2020-01-12	2020	408	13	January	M	Male	Male	0.295755
Mn20_013A_L	2020-01-13	2020	408	13	January	M	Male	Male	0.195793
Mn20_017A_P	2020-01-17	2020	408	17	January	M	Male	Male	0.156391
Mn20_017B_L	2020-01-17	2020	408	17	January	M	Male	Male	0.219482
Mn20_018B_L	2020-01-18	2020	408	18	January	M	Male	Male	0.53135
Mn20_030C_L	2020-01-30	2020	408	30	January	M	Male	Male	0.174631
Mn20_031B_P	2020-01-31	2020	408	31	January	M	Male	Male	0.255104
Mn20_035B_P	2020-02-04	2020	408	35	February	M	Male	Male	0.35571
Mn20_038D_P	2020-02-07	2020	408	38	February	M	Male	Male	0.205012
Mn20_063A_P	2020-03-03	2020	408	63	March	M	Male	Male	0.231127
Mn20_063C_P	2020-03-03	2020	408	63	March	M	Male	Male	0.155953
Mn20_068A_P	2020-03-08	2020	408	68	March	M	Male	Male	0.157947
Mn20_070B_P	2020-03-10	2020	408	70	March	M	Male	Male	0.511018
Mn20_072B_A	2020-03-12	2020	408	72	March	M	Male	Male	0.170456
Mn20_073A_A	2020-03-13	2020	408	73	March	M	Male	Male	0.337598
Mn20_073D_A	2020-03-13	2020	408	73	March	M	Male	Male	0.33843
Mn20_075A_A	2020-03-15	2020	408	75	March	M	Male	Male	0.138126
Mn20_076B_P	2020-03-16	2020	408	76	March	M	Male	Male	0.317653
Mn20_077A_P	2020-03-17	2020	408	77	March	M	Male	Male	0.280613
Mn21_019D_P	2021-01-19	2021	2	19	January	M	Male	Male	0.0973878
Mn21_024A_P	2021-01-24	2021	2	24	January	M	Male	Male	0.117255
Mn21_025A_P	2021-01-25	2021	2	25	January	M	Male	Male	0.471002
Mn21_035F_P	2021-02-04	2021	2	35	February	M	Male	Male	0.144643
Mn21_083C_P	2021-03-24	2021	2	83	March	M	Male	Male	0.170792
